# Supplementary material for: Fabric topological haptic proxy for interactive virtual reality
Source: Natl Sci Rev. 2026 Jan 23;13(5):nwag041. doi: 10.1093/nsr/nwag041 (PMC12916009; doi:10.1093/nsr/nwag041)
Supplement: nwag041_Supplemental_Files [file nwag041_supplemental_files.zip]

Archive with 2 entries (2 files):
- Supplementary data.pdf
- Video S1.mp4
